# Supplementary material for: Cancer-Related Pain Management in Suitable Intrathecal Therapy Candidates: A Spanish Multidisciplinary Expert Consensus
Source: Curr Oncol. 2023 Aug 1;30(8):7303–14. doi: 10.3390/curroncol30080530 (PMC10453610; doi:10.3390/curroncol30080530)
Supplement: Supplementary file 1 [file curroncol-30-00530-s001.zip]

Archive with 1 entries (1 files):
- curroncol-2482181-supplementary.pdf
